# Supplementary material for: Heterogeneous ribonuclear protein A3 (hnRNP A3) is present in dipeptide repeat protein containing inclusions in Frontotemporal Lobar Degeneration and Motor Neurone disease associated with expansions in C9orf72 gene
Source: Acta Neuropathol Commun. 2017 Apr 21;5:31. doi: 10.1186/s40478-017-0437-5 (PMC5399321; doi:10.1186/s40478-017-0437-5)
Supplement: Additional file 1: — Selected clinical, pathological and genetic details on cases studied. (XLSX 17 kb) [file 40478_2017_437_MOESM1_ESM.xlsx]

## Sheet: Sheet1
case ID#	MRC ID#	Source	clin diagnosis	TDP subtype	mutation	gender	Onset age	Age at death	Duration
1	BBN_5681	MBB	bvFTD	FTLD-TDP A	C9ORF72	M	49	58	9
2	BBN_5706	MBB	bvFTD	FTLD-TDP A	C9ORF72	M	60	68	8
3	BBN_5719	MBB	bvFTD	FTLD-TDP A	C9ORF72	F	59	64	5
4	BBN_5752	MBB	bvFTD	FTLD-TDP A	C9ORF72	M	64	72	8
5	BBN_14793	MBB	bvFTD	FTLD-TDP A	C9ORF72	M	54	65	11
6	BBN_5756	MBB	bvFTD	FTLD-TDP B	C9ORF72	F	52	70	18
7	BBN_5771	MBB	bvFTD+MND	FTLD-TDP B	C9ORF72	F	63	65	2
8	BBN_5772	MBB	bvFTD+MND	FTLD-TDP B	C9ORF72	F	68	73	5
9	BBN_5691	MBB	bvFTD+MND	FTLD-TDP B	C9ORF72	M	60	62	2
10	BBN_5663	MBB	bvFTD+MND	FTLD-TDP B	C9ORF72	M	57	59	2
11	BBN_24359	MBB	bvFTD+MND	FTLD-TDP B	C9ORF72	M	51	58	7
12	BBN_3212	MBB	MND	MND	C9ORF72	M	60	65	5
13	BBN_3340	MBB	MND	MND	C9ORF72	M	43	45	2
14	BBN_3344	MBB	MND	MND	C9ORF72	M	55	57	2
15	BBN_24300	MBB	MND	MND	C9ORF72	M	55	58	3
16	BBN_5742	MBB	PNFA	FTLD-TDP A	GRN V452WfsX38	M	66	71	5
17	BBN_10260	MBB	PNFA	FTLD-TDP A	GRN V452WfsX38	M	62	72	10
18	BBN_5660	MBB	bvFTD	FTLD-TDP A	GRN V452WfsX38	F	53	71	18
19	BBN_5773	MBB	bvFTD	FTLD-TDP A	GRN Q130SfsX124	M	66	73	7
20	BBN_5715	MBB	PNFA	FTLD-TDP A	GRN Q130SfsX124	F	63	71	8
21	BBN_5727	MBB	PNFA	FTLD-TDP A	GRN C31LfsX34	M	66	73	7
22	BBN_5718	MBB	bvFTD	FTLD-TDP A	GRN R493X	M	59	66	7
23	BBN_5675	MBB	bvFTD	FTLD-TDP A	GRN R493X	F	51	61	10
24	BBN_5686	MBB	bvFTD	FTLD-TDP A	GRN Q468X	F	60	66	6
25	BBN_5734	MBB	bvFTD	FTLD-TDP A	none	M	69	75	6
26	BBN_5685	MBB	PNFA	FTLD-TDP A	none	M	68	78	10
27	BBN_5757	MBB	PNFA	FTLD-TDP A	none	F	66	77	11
28	BBN_5753	MBB	bvFTD	FTLD-TDP A	none	F	66	72	6
29	BBN005.28193	MBB	bvFTD	FTLD-TDP A	none	F	67	72	5
30	BBN005.29059	MBB	bvFTD	FTLD-TDP A	none	M	67	71	4
31	BBN_5661	MBB	bvFTD+MND	FTLD-TDP B	none	M	43	45	2
32	BBN_5676	MBB	bvFTD+MND	FTLD-TDP B	none	M	60	68	8
33	BBN_5701	MBB	bvFTD+MND	FTLD-TDP B	none	M	45	51	6
34	BBN_5721	MBB	bvFTD+MND	FTLD-TDP B	none	M	58	69	11
35	BBN_5732	MBB	bvFTD+MND	FTLD-TDP B	none	F	50	52	3
36	BBN_5764	MBB	bvFTD+MND	FTLD-TDP B	none	M	61	65	4
37	BBN_24314	MBB	bvFTD+MND	FTLD-TDP B	none	F	61	63	2
38	BBN005.28645	MBB	bvFTD+MND	FTLD-TDP B	none	M	64	69	5
39	BBN_5678	MBB	SD	FTLD-TDP C	none	M	54	68	14
40	BBN_5708	MBB	SD	FTLD-TDP C	none	F	55	66	11
41	BBN_5720	MBB	SD	FTLD-TDP C	none	M	60	75	15
42	BBN_5726	MBB	SD	FTLD-TDP C	none	F	56	67	11
43	BBN_5736	MBB	SD	FTLD-TDP C	none	F	70	72	2
44	BBN_5731	MBB	SD	FTLD-TDP C	none	M	71	77	6
45	BBN_16418	MBB	SD	FTLD-TDP C	none	M	56	68	12
46	BBN_19623	MBB	SD	FTLD-TDP C	none	F	68	82	14
47	BBN005.26066	MBB	SD	FTLD-TDP C	none	M	52	66	14
48	BBN005.28698	MBB	SD	FTLD-TDP C	none	M	57	77	20
49	BBN_5659	MBB	bvFTD	FTLD-tau	MAPT exon 10 +16	M	50	61	11
50	BBN_5696	MBB	bvFTD	FTLD-tau	MAPT exon 10 +16	F	46	58	12
51	BBN_5699	MBB	bvFTD	FTLD-tau	MAPT exon 10 +16	M	43	55	12
52	BBN_5717	MBB	bvFTD	FTLD-tau	MAPT exon 10 +16	F	52	65	13
53	BBN_5744	MBB	bvFTD	FTLD-tau	MAPT exon 10 +16	F	50	60	10
54	BBN_5733	MBB	bvFTD	FTLD-tau	MAPT exon 10 +16	M	46	53	7
55	BBN_5760	MBB	bvFTD	FTLD-tau	MAPT exon 10 +16	F	48	63	15
56	BBN_5763	MBB	bvFTD	FTLD-tau	MAPT exon 10 +16	F	52	58	6
57	BBN_6081	MBB	bvFTD	FTLD-tau	MAPT exon 10 +16	F	53	63	10
58	BBN005.29180	MBB	bvFTD	FTLD-tau	MAPT exon 10 +16	F	60	69	9
59	BBN_5710	MBB	bvFTD	FTLD-tau	MAPT exon 10 +13	M	65	70	5
60	BBN_3109	MBB	Control	none	none	F	na	76	na
61	BBN_3124	MBB	Control	none	none	F	na	82	na
62	BBN_3126	MBB	Control	none	none	M	na	80	na
63	BBN_3378	MBB	Control	none	none	F	na	77	na
64	BBN_3447	MBB	Control	none	none	F	na	80	na
65	BBN_20608	MBB	Control	none	none	F	na	76	na
66	BBN_3337	MBB	Control	none	none	F	na	87	na
67	BBN_3430	MBB	Control	none	none	M	na	84	na
68	BBN_25922	MBB	Control	none	none	F	na	100	na
69	BBN_25974	MBB	Control	none	none	M	na	91	na
70	BBN_8556	QSBB	bvFTD	FTLD-TDP A	C9orf72	M	53	63	10
71	BBN_8109	QSBB	PNFA	FLTD-TDP A	C9orf72	F	56	67	11
72	BBN_20082	QSBB	PNFA	FTLD-TDP A	C9orf72	F	57	62	5
73	BBN007.29537	QSBB	bvFTD	FTDL-TDP A	C9orf72	M	66	71	5
74	BBN007.26830	QSBB	bvFTD	FTLD-TDP A	C9orf72	F	58	66	8
75	BBN_12169	QSBB	bvFTD	FTLD-TDP B	C9orf72	F	64	66	2
